# Supplementary material for: SURgical vs. PERcutaneous ACCESS in Transfemoral Transcatheter Aortic Valve Implantation (SU-PER-ACCESS Study)
Source: J Clin Med. 2024 Jul 30;13(15):4471. doi: 10.3390/jcm13154471 (PMC11313030; doi:10.3390/jcm13154471)
Supplement: Supplementary file 1 [file jcm-13-04471-s001.zip]

Archive with 1 entries (1 files):
- jcm-3060017-supplementary.pdf
